# Supplementary material for: Selective Grafting of Protease-Resistant Adhesive Peptides on Titanium Surfaces
Source: Molecules. 2022 Dec 9;27(24):8727. doi: 10.3390/molecules27248727 (PMC9781125; doi:10.3390/molecules27248727)
Supplement: Supplementary file 1 [file molecules-27-08727-s001.zip]

Archive with 1 entries (1 files):
- molecules-2029348-supplementary.pdf
